# Supplementary material for: Secular Increasing Trends in Female Thyroid Cancer Incidence in Taiwan
Source: Life (Basel). 2024 Jun 26;14(7):809. doi: 10.3390/life14070809 (PMC11278399; doi:10.3390/life14070809)
Supplement: Supplementary file 1 [file life-14-00809-s001.zip]

Archive with 1 entries (1 files):
- life-3066019-supplementary.pdf
